# Supplementary material for: StSN2 interacts with the brassinosteroid signaling suppressor StBIN2 to maintain tuber dormancy
Source: Hortic Res. 2023 Nov 8;10(12):uhad228. doi: 10.1093/hr/uhad228 (PMC10753161; doi:10.1093/hr/uhad228)
Supplement: Web_Material_uhad228 [file web_material_uhad228.zip]

Archive with 13 entries (13 files):
- Supplementary  fig 2.pdf
- Supplementary  fig 7.pdf
- Supplementary  fig 8.pdf
- Supplementary  Table S1.pdf
- Supplementary  Table S2.pdf
- Supplementary fig 1.pdf
- Supplementary fig 10.pdf
- Supplementary fig 3.pdf
- Supplementary fig 4.pdf
- Supplementary fig 5.pdf
- Supplementary fig 6.pdf
- Supplementary fig 9.pdf
- Supplementary materials.rar
